# Supplementary material for: The Reentry Helix Is Potentially Involved in Cholesterol Sensing of the ABCG1 Transporter Protein
Source: Int J Mol Sci. 2022 Nov 8;23(22):13744. doi: 10.3390/ijms232213744 (PMC9698493; doi:10.3390/ijms232213744)
Supplement: Supplementary file 1 [file ijms-23-13744-s001.zip]

Archive with 1 entries (1 files):
- ijms-1957456-supplementary.pdf
